# Supplementary material for: Detection of Theileria orientalis Genotypes from Cattle in Kyrgyzstan
Source: Pathogens. 2022 Oct 14;11(10):1185. doi: 10.3390/pathogens11101185 (PMC9606894; doi:10.3390/pathogens11101185)
Supplement: Supplementary file 1 [file pathogens-11-01185-s001.zip]

Archive with 1 entries (1 files):
- pathogens-1945186-supplementary.pdf
